# Supplementary material for: Adaptive Introgression Facilitates Adaptation to High Latitudes in European Aspen (Populus tremula L.)
Source: Mol Biol Evol. 2021 Jul 30;38(11):5034–50. doi: 10.1093/molbev/msab229 (PMC8557470; doi:10.1093/molbev/msab229)
Supplement: msab229_Supplementary_Data [file msab229_supplementary_data.zip]

Archive with 3 entries (3 files):
- Supplementary Material.docx
- Supplementary table 1.xlsx
- Supplementary tables 3-5.xlsx
