# Supplementary material for: Adaptive Introgression Facilitates Adaptation to High Latitudes in European Aspen (Populus tremula L.)
Source: Mol Biol Evol. 2021 Jul 30;38(11):5034–50. doi: 10.1093/molbev/msab229 (PMC8557470; doi:10.1093/molbev/msab229)
Supplement: msab229_Supplementary_Data [file msab229_supplementary_data.zip › Supplementary table 1.xlsx]

## Sheet: Supplementary table 1
Supplementary table 1. Samples and genome coverage statistics.
VCF ID	Other ID	Latitude_(N)	Longitude_(E)	Site of collection	Country	Depth of Coverage	Breadth of coverage	Sampling method
ICE_Eg4	IS Eg4	65.2544	​-14.3890	Iceland	Iceland	15.4917	0.830253	Trees growing at least 0.3 km apart
ICE_Gardur	IS Gardur	65.8584	​-17.8929	Iceland	Iceland	18.0802	0.831889	Trees growing at least 0.3 km apart
ICE_Gesststadir	IS Gesststadir	64.9508	​-14.0760	Iceland	Iceland	17.1132	0.828395	Trees growing at least 0.3 km apart
ICE_Grund1	IS Grund_1	65.5219	-18.1581	Iceland	Iceland	16.8669	0.829432	Trees growing at least 0.3 km apart
ICE_Grund2	IS Grund_2	65.522	-18.1609	Iceland	Iceland	14.9906	0.829045	Trees growing at least 0.3 km apart
ICE_Hofdi	IS Hofdi	65.2258	​-14.4072	Iceland	Iceland	16.7747	0.830129	Trees growing at least 0.3 km apart
ICE_Jorvik	IS Jorvik	64.8422	-14.3739	Iceland	Iceland	16.1558	0.83146	Trees growing at least 0.3 km apart
ICE_Strond	IS Strond	64.8461	​-13.9213	Iceland	Iceland	15.7481	0.829652	Trees growing at least 0.3 km apart
LV_JEL11	LV_JEL_11	56.74	23.8518	Jelgava	Latvia	11.6015	0.823126	Trees growing at least 0.3 km apart
LV_JEL12	LV_JEL_12	56.7434	23.8297	Jelgava	Latvia	12.3955	0.826908	Trees growing at least 0.3 km apart
LV_JEL13	LV_JEL_13	56.7166	23.8015	Jelgava	Latvia	16.7777	0.834529	Trees growing at least 0.3 km apart
LV_JEL14	LV_JEL_14	56.7053	23.7579	Jelgava	Latvia	18.5977	0.832328	Trees growing at least 0.3 km apart
LV_JEL16	LV_JEL_16	56.7009	23.737	Jelgava	Latvia	17.3028	0.832229	Trees growing at least 0.3 km apart
LV_JEL17	LV_JEL_17	56.7054	23.6901	Jelgava	Latvia	16.0289	0.834449	Trees growing at least 0.3 km apart
LV_JEL18	LV_JEL_18	56.7206	23.6861	Jelgava	Latvia	18.0479	0.831909	Trees growing at least 0.3 km apart
LV_JEL19	LV_JEL_19	56.6769	23.7532	Jelgava	Latvia	15.2257	0.829921	Trees growing at least 0.3 km apart
LV_JEL20	LV_JEL_20	56.6863	23.7503	Jelgava	Latvia	18.1703	0.83332	Trees growing at least 0.3 km apart
LV_LIE31	LV_LIE_31	56.2402	21.4027	Liepaja	Latvia	59.8069	0.851414	Collected over a 7km transect
LV_LIE32	LV_LIE_32	56.2402	21.4027	Liepaja	Latvia	15.9503	0.831831	Collected over a 7km transect
LV_LIE33	LV_LIE_33	56.2402	21.4027	Liepaja	Latvia	19.2931	0.83586	Collected over a 7km transect
LV_LIE34	LV_LIE_34	56.2402	21.4027	Liepaja	Latvia	14.2226	0.828922	Collected over a 7km transect
LV_LIE35	LV_LIE_35	56.2402	21.4027	Liepaja	Latvia	16.1944	0.829749	Collected over a 7km transect
LV_LIE36	LV_LIE_36	56.2402	21.4027	Liepaja	Latvia	16.3181	0.829575	Collected over a 7km transect
LV_LIE37	LV_LIE_37	56.2402	21.4027	Liepaja	Latvia	19.0257	0.834414	Collected over a 7km transect
LV_LIE38	LV_LIE_38	56.2402	21.4027	Liepaja	Latvia	13.7103	0.831351	Collected over a 7km transect
LV_LIE39	LV_LIE_39	56.2402	21.4027	Liepaja	Latvia	12.5971	0.82739	Collected over a 7km transect
LV_SAL21	LV_SAL_21	56.6469	22.6771	Saldus	Latvia	15.9329	0.834915	Trees growing at least 0.3 km apart
LV_SAL22	LV_SAL_22	56.6519	22.6619	Saldus	Latvia	36.0976	0.843234	Trees growing at least 0.3 km apart
LV_SAL23	LV_SAL_23	56.6553	22.6343	Saldus	Latvia	17.4865	0.834237	Trees growing at least 0.3 km apart
LV_SAL24	LV_SAL_24	56.6701	22.5889	Saldus	Latvia	34.5046	0.841992	Trees growing at least 0.3 km apart
LV_SAL25	LV_SAL_25	56.6831	22.5749	Saldus	Latvia	43.4075	0.844567	Trees growing at least 0.3 km apart
LV_SAL26	LV_SAL_26	56.67	22.4029	Saldus	Latvia	39.6841	0.841799	Trees growing at least 0.3 km apart
LV_SAL27	LV_SAL_27	56.6798	22.4009	Saldus	Latvia	60.6448	0.849073	Trees growing at least 0.3 km apart
LV_SAL28	LV_SAL_28	56.6746	22.4017	Saldus	Latvia	13.2464	0.827843	Trees growing at least 0.3 km apart
LV_SAL29	LV_SAL_29	56.6719	22.3746	Saldus	Latvia	18.9808	0.836671	Trees growing at least 0.3 km apart
LV_SAL30	LV_SAL_30	56.6705	22.3794	Saldus	Latvia	12.6029	0.828076	Trees growing at least 0.3 km apart
LV_VEN41	LV_VEN_41	57.2852	22.0389	Ventspils	Latvia	19.4247	0.840264	Trees growing at least 0.3 km apart
LV_VEN42	LV_VEN_42	57.2936	22.0403	Ventspils	Latvia	15.6625	0.834511	Trees growing at least 0.3 km apart
LV_VEN43	LV_VEN_43	57.2994	22.0426	Ventspils	Latvia	15.2504	0.830418	Trees growing at least 0.3 km apart
LV_VEN44	LV_VEN_44	57.3067	22.0437	Ventspils	Latvia	20.7347	0.841571	Trees growing at least 0.3 km apart
LV_VEN45	LV_VEN_45	57.3106	22.0449	Ventspils	Latvia	14.7624	0.830231	Trees growing at least 0.3 km apart
LV_VEN46	LV_VEN_46	57.3361	22.0838	Ventspils	Latvia	19.56	0.835167	Trees growing at least 0.3 km apart
LV_VEN47	LV_VEN_47	57.3276	22.0546	Ventspils	Latvia	15.3774	0.83081	Trees growing at least 0.3 km apart
LV_VEN48	LV_VEN_48	57.3238	22.0356	Ventspils	Latvia	15.8056	0.83113	Trees growing at least 0.3 km apart
LV_VEN49	LV_VEN_49	57.3301	22.023	Ventspils	Latvia	18.4686	0.836175	Trees growing at least 0.3 km apart
LV_VIL01	LV_VIL_01	57.1874	27.5139	Vilaka	Latvia	16.1459	0.846647	Collected over a 5km transect
LV_VIL04	LV_VIL_04	57.1874	27.5139	Vilaka	Latvia	19.4331	0.834228	Collected over a 5km transect
LV_VIL05	LV_VIL_05	57.1874	27.5139	Vilaka	Latvia	17.1426	0.834214	Collected over a 5km transect
LV_VIL06	LV_VIL_06	57.1874	27.5139	Vilaka	Latvia	20.5305	0.836548	Collected over a 5km transect
LV_VIL07	LV_VIL_07	57.1874	27.5139	Vilaka	Latvia	21.5424	0.836129	Collected over a 5km transect
LV_VIL08	LV_VIL_08	57.1874	27.5139	Vilaka	Latvia	17.2417	0.833387	Collected over a 5km transect
LV_VIL09	LV_VIL_09	57.1874	27.5139	Vilaka	Latvia	16.3509	0.845495	Collected over a 5km transect
LV_VIL10	LV_VIL_10	57.1874	27.5139	Vilaka	Latvia	16.3647	0.831823	Collected over a 5km transect
NO_ALE01	NO_ALE_01	62.396	6.171	ÅLESUND	Norway	9.34437	0.828946	Trees growing at least 0.3 km apart
NO_ALE02	NO_ALE_02	62.401	6.228	ÅLESUND	Norway	20.3724	0.838415	Trees growing at least 0.3 km apart
NO_ALE03	NO_ALE_03	62.417	6.264	ÅLESUND	Norway	10.4574	0.82912	Trees growing at least 0.3 km apart
NO_ALE04	NO_ALE_04	62.471	6.378	ÅLESUND	Norway	12.8352	0.827032	Trees growing at least 0.3 km apart
NO_ALE05	NO_ALE_05	62.478	6.425	ÅLESUND	Norway	19.7927	0.838751	Trees growing at least 0.3 km apart
NO_ALE06	NO_ALE_06	62.486	6.499	ÅLESUND	Norway	18.8805	0.839187	Trees growing at least 0.3 km apart
NO_ALE07	NO_ALE_07	62.478	6.717	ÅLESUND	Norway	11.3308	0.842067	Trees growing at least 0.3 km apart
NO_ALE08	NO_ALE_08	62.478	6.714	ÅLESUND	Norway	8.26855	0.824307	Trees growing at least 0.3 km apart
NO_ALE09	NO_ALE_09	62.478	6.736	ÅLESUND	Norway	10.0951	0.829334	Trees growing at least 0.3 km apart
NO_ALE10	NO_ALE_10	62.48	6.772	ÅLESUND	Norway	9.04179	0.839986	Trees growing at least 0.3 km apart
NO_ALE11	NO_ALE_11	62.483	6.838	ÅLESUND	Norway	9.16374	0.824705	Trees growing at least 0.3 km apart
NO_ALE12	NO_ALE_12	62.479	6.812	ÅLESUND	Norway	14.1155	0.830931	Trees growing at least 0.3 km apart
NO_ALE13	NO_ALE_13	62.476	6.666	ÅLESUND	Norway	14.0123	0.828926	Trees growing at least 0.3 km apart
NO_ALE14	NO_ALE_14	62.465	6.632	ÅLESUND	Norway	18.5531	0.836784	Trees growing at least 0.3 km apart
NO_ALE15	NO_ALE_15	62.466	6.618	ÅLESUND	Norway	17.3686	0.835436	Trees growing at least 0.3 km apart
NO_ALE17	NO_ALE_17	62.443	6.584	ÅLESUND	Norway	14.4346	0.828501	Trees growing at least 0.3 km apart
NO_ALE18	NO_ALE_18	62.439	6.545	ÅLESUND	Norway	14.5658	0.830995	Trees growing at least 0.3 km apart
NO_ALE19	NO_ALE_19	62.432	6.505	ÅLESUND	Norway	16.3699	0.845142	Trees growing at least 0.3 km apart
NO_ALE20	NO_ALE_20	62.435	6.43	ÅLESUND	Norway	14.7939	0.829539	Trees growing at least 0.3 km apart
NO_ALE21	NO_ALE_21	62.441	6.38	ÅLESUND	Norway	11.1877	0.827336	Trees growing at least 0.3 km apart
NO_ALE22	NO_ALE_22	62.47	6.315	ÅLESUND	Norway	13.4699	0.829434	Trees growing at least 0.3 km apart
NO_ALE23	NO_ALE_23	62.476	6.188	ÅLESUND	Norway	15.4138	0.832107	Trees growing at least 0.3 km apart
NO_ALE24	NO_ALE_24	62.473	6.172	ÅLESUND	Norway	14.7124	0.831234	Trees growing at least 0.3 km apart
NO_MIR01	NO_MIR_01	66.307	14.41	MO I RANA	Norway	19.2579	0.849867	Trees growing at least 0.3 km apart
NO_MIR02	NO_MIR_02	66.314	14.359	MO I RANA	Norway	12.8953	0.832852	Trees growing at least 0.3 km apart
NO_MIR03	NO_MIR_03	66.318	14.058	MO I RANA	Norway	23.869	0.8482	Trees growing at least 0.3 km apart
NO_MIR04	NO_MIR_04	66.307	13.966	MO I RANA	Norway	13.4167	0.834711	Trees growing at least 0.3 km apart
NO_MIR05	NO_MIR_05	66.305	13.949	MO I RANA	Norway	19.2457	0.84706	Trees growing at least 0.3 km apart
NO_MIR06	NO_MIR_06	6.3	13.929	MO I RANA	Norway	24.5954	0.839448	Trees growing at least 0.3 km apart
NO_MIR07	NO_MIR_07	66.277	13.888	MO I RANA	Norway	19.3236	0.850954	Trees growing at least 0.3 km apart
NO_MIR09	NO_MIR_09	66.292	13.799	MO I RANA	Norway	11.3397	0.825638	Trees growing at least 0.3 km apart
NO_MIR10	NO_MIR_10	66.292	13.599	MO I RANA	Norway	13.8	0.841503	Trees growing at least 0.3 km apart
NO_MIR11	NO_MIR_11	66.292	13.568	MO I RANA	Norway	17.1007	0.849518	Trees growing at least 0.3 km apart
NO_MIR12	NO_MIR_12	66.298	13.532	MO I RANA	Norway	17.1587	0.833948	Trees growing at least 0.3 km apart
NO_MIR13	NO_MIR_13	66.302	13.514	MO I RANA	Norway	9.64324	0.827509	Trees growing at least 0.3 km apart
NO_MIR15	NO_MIR_15	66.298	13.372	MO I RANA	Norway	13.0968	0.846406	Trees growing at least 0.3 km apart
NO_MIR16	NO_MIR_16	66.271	13.202	MO I RANA	Norway	13.9665	0.827462	Trees growing at least 0.3 km apart
NO_MIR17	NO_MIR_17	66.201	13.034	MO I RANA	Norway	10.2254	0.825895	Trees growing at least 0.3 km apart
NO_MIR18	NO_MIR_18	66.244	13.138	MO I RANA	Norway	10.0499	0.8325	Trees growing at least 0.3 km apart
NO_MIR19	NO_MIR_19	66.261	13.181	MO I RANA	Norway	12.5594	0.830939	Trees growing at least 0.3 km apart
NO_MIR20	NO_MIR_20	66.268	13.195	MO I RANA	Norway	16.6946	0.828531	Trees growing at least 0.3 km apart
NO_MIR21	NO_MIR_21	66.298	13.549	MO I RANA	Norway	21.579	0.836397	Trees growing at least 0.3 km apart
NO_MIR22	NO_MIR_22	66.318	13.524	MO I RANA	Norway	12.6422	0.83314	Trees growing at least 0.3 km apart
NO_MIR23	NO_MIR_23	66.304	13.555	MO I RANA	Norway	14.9966	0.836263	Trees growing at least 0.3 km apart
NO_MIR24	NO_MIR_24	66.29	13.624	MO I RANA	Norway	18.3968	0.837648	Trees growing at least 0.3 km apart
NO_STV01	NO_STV_01	58.767	5.883	STAVANGER	Norway	14.8818	0.831183	Trees growing at least 0.3 km apart
NO_STV02	NO_STV_02	58.768	5.909	STAVANGER	Norway	15.4381	0.832114	Trees growing at least 0.3 km apart
NO_STV03	NO_STV_03	58.773	5.933	STAVANGER	Norway	16.5783	0.832618	Trees growing at least 0.3 km apart
NO_STV04	NO_STV_04	58.787	6.016	STAVANGER	Norway	15.2157	0.83442	Trees growing at least 0.3 km apart
NO_STV05	NO_STV_05	58.788	6.032	STAVANGER	Norway	12.8837	0.832379	Trees growing at least 0.3 km apart
NO_STV06	NO_STV_06	58.789	6.054	STAVANGER	Norway	14.6393	0.831292	Trees growing at least 0.3 km apart
NO_STV07	NO_STV_07	58.782	6.078	STAVANGER	Norway	19.0882	0.833466	Trees growing at least 0.3 km apart
NO_STV08	NO_STV_08	58.775	6.068	STAVANGER	Norway	17.3457	0.830364	Trees growing at least 0.3 km apart
NO_STV09	NO_STV_09	58.774	6.063	STAVANGER	Norway	10.7196	0.824795	Trees growing at least 0.3 km apart
NO_STV11	NO_STV_11	58.791	5.997	STAVANGER	Norway	13.1398	0.828589	Trees growing at least 0.3 km apart
NO_STV12	NO_STV_12	58.798	5.987	STAVANGER	Norway	10.3851	0.822413	Trees growing at least 0.3 km apart
NO_STV13	NO_STV_13	58.808	5.985	STAVANGER	Norway	14.9742	0.832587	Trees growing at least 0.3 km apart
NO_STV14	NO_STV_14	58.818	6.009	STAVANGER	Norway	10.2352	0.825517	Trees growing at least 0.3 km apart
NO_STV15	NO_STV_15	58.821	6.014	STAVANGER	Norway	16.2364	0.833007	Trees growing at least 0.3 km apart
NO_STV16	NO_STV_16	58.833	6.085	STAVANGER	Norway	13.4597	0.837397	Trees growing at least 0.3 km apart
NO_STV17	NO_STV_17	58.844	6.119	STAVANGER	Norway	10.6817	0.82545	Trees growing at least 0.3 km apart
NO_STV18	NO_STV_18	58.832	6.097	STAVANGER	Norway	13.5359	0.830942	Trees growing at least 0.3 km apart
NO_STV19	NO_STV_19	58.835	6.177	STAVANGER	Norway	20.8631	0.840634	Trees growing at least 0.3 km apart
NO_STV20	NO_STV_20	58.814	6.229	STAVANGER	Norway	15.5102	0.831817	Trees growing at least 0.3 km apart
NO_STV21	NO_STV_21	58.851	6.371	STAVANGER	Norway	18.8018	0.836409	Trees growing at least 0.3 km apart
NO_STV22	NO_STV_22	58.84	6.153	STAVANGER	Norway	14.4798	0.8305	Trees growing at least 0.3 km apart
NO_STV23	NO_STV_23	58.826	6.011	STAVANGER	Norway	15.1982	0.831176	Trees growing at least 0.3 km apart
NO_STV24	NO_STV_24	58.835	5.976	STAVANGER	Norway	17.8759	0.8339	Trees growing at least 0.3 km apart
RU_SYK01	RU_SYK_01	61.6752	50.9947	Syktyvkar	Russia	17.5307	0.835987	Trees growing at least 0.3 km apart
RU_SYK02	RU_SYK_02	61.6674	50.9932	Syktyvkar	Russia	11.0434	0.823708	Trees growing at least 0.3 km apart
RU_SYK03	RU_SYK_03	61.6648	51.0067	Syktyvkar	Russia	13.8247	0.832145	Trees growing at least 0.3 km apart
RU_SYK04	RU_SYK_04	61.6624	51.0199	Syktyvkar	Russia	20.156	0.835446	Trees growing at least 0.3 km apart
RU_SYK05	RU_SYK_05	61.6606	51.0399	Syktyvkar	Russia	12.0265	0.826118	Trees growing at least 0.3 km apart
RU_SYK06	RU_SYK_06	61.6611	51.0543	Syktyvkar	Russia	15.6866	0.829511	Trees growing at least 0.3 km apart
RU_SYK07	RU_SYK_07	61.6606	51.0664	Syktyvkar	Russia	14.672	0.836396	Trees growing at least 0.3 km apart
RU_SYK08	RU_SYK_08	61.6544	51.0652	Syktyvkar	Russia	12.8644	0.832233	Trees growing at least 0.3 km apart
RU_SYK09	RU_SYK_09	61.6567	51.0735	Syktyvkar	Russia	15.734	0.83362	Trees growing at least 0.3 km apart
RU_SYK10	RU_SYK_10	61.6493	51.0798	Syktyvkar	Russia	12.42	0.832206	Trees growing at least 0.3 km apart
RU_SYK11	RU_SYK_11	61.6442	51.0881	Syktyvkar	Russia	15.7676	0.834795	Trees growing at least 0.3 km apart
RU_SYK12	RU_SYK_12	61.6416	51.1038	Syktyvkar	Russia	16.0205	0.836389	Trees growing at least 0.3 km apart
RU_SYK13	RU_SYK_13	61.6389	51.1195	Syktyvkar	Russia	17.1904	0.832573	Trees growing at least 0.3 km apart
RU_SYK14	RU_SYK_14	61.6367	51.1339	Syktyvkar	Russia	12.8879	0.835879	Trees growing at least 0.3 km apart
RU_SYK15	RU_SYK_15	61.6349	51.1469	Syktyvkar	Russia	16.1673	0.833659	Trees growing at least 0.3 km apart
RU_SYK17	RU_SYK_17	61.6467	51.1069	Syktyvkar	Russia	19.0573	0.836921	Trees growing at least 0.3 km apart
RU_SYK18	RU_SYK_18	61.6683	51.0647	Syktyvkar	Russia	23.7958	0.839822	Trees growing at least 0.3 km apart
RU_SYK19	RU_SYK_19	61.6716	51.079	Syktyvkar	Russia	14.653	0.829923	Trees growing at least 0.3 km apart
RU_SYK20	RU_SYK_20	61.6746	51.0872	Syktyvkar	Russia	12.8387	0.833418	Trees growing at least 0.3 km apart
RU_SYK21	RU_SYK_21	61.6778	51.1062	Syktyvkar	Russia	19.7677	0.835006	Trees growing at least 0.3 km apart
RU_SYK22	RU_SYK_22	61.68	51.1227	Syktyvkar	Russia	10.7843	0.830182	Trees growing at least 0.3 km apart
RU_SYK23	RU_SYK_23	61.6819	51.1306	Syktyvkar	Russia	13.7938	0.832374	Trees growing at least 0.3 km apart
RU_SYK24	RU_SYK_24	61.6755	51.0744	Syktyvkar	Russia	16.1533	0.832101	Trees growing at least 0.3 km apart
SWASP_001	SWASP_001	56.6925	13.2147	Simlang	Sweden	17.0944	0.831183	Collected from Sävar common garden
SWASP_002	SWASP_002	56.6986	13.2078	Simlång	Sweden	14.0994	0.830701	Collected from Sävar common garden
SWASP_003	SWASP_003	56.7075	13.2192	Simlång	Sweden	13.3389	0.827345	Collected from Sävar common garden
SWASP_004	SWASP_004	56.685	13.1964	Simlång	Sweden	23.6813	0.83853	Collected from Sävar common garden
SWASP_005	SWASP_005	56.7158	13.3006	Simlång	Sweden	12.0115	0.82884	Collected from Sävar common garden
SWASP_006	SWASP_006	56.7158	13.2894	Simlång	Sweden	13.3985	0.828424	Collected from Sävar common garden
SWASP_007	SWASP_007	56.7167	13.2467	Simlång	Sweden	11.5338	0.828879	Collected from Sävar common garden
SWASP_008	SWASP_008	56.7217	13.2517	Simlång	Sweden	18.1036	0.836309	Collected from Ekebo common garden
SWASP_009	SWASP_009	56.7336	13.2881	Simlång	Sweden	20.2724	0.839986	Collected from Sävar common garden
SWASP_010	SWASP_010	56.7136	13.2922	Simlång	Sweden	26.313	0.842819	Collected from Sävar common garden
SWASP_011	SWASP_011	56.3478	15.025	Ronneby	Sweden	46.4378	0.847334	Collected from Sävar common garden
SWASP_012	SWASP_012	56.3311	15.04	Ronneby	Sweden	17.2594	0.829923	Collected from Sävar common garden
SWASP_013	SWASP_013	56.2828	15.0464	Ronneby	Sweden	13.1794	0.827294	Collected from Sävar common garden
SWASP_014	SWASP_014	56.3081	15.1269	Ronneby	Sweden	22.5194	0.83944	Collected from Sävar common garden
SWASP_015	SWASP_015	56.3081	15.1411	Ronneby	Sweden	11.5192	0.820903	Collected from Sävar common garden
SWASP_016	SWASP_016	56.2203	15.3303	Ronneby	Sweden	8.68039	0.809037	Collected from Sävar common garden
SWASP_019	SWASP_019	56.2394	15.3578	Ronneby	Sweden	12.4146	0.825094	Collected from Sävar common garden
SWASP_020	SWASP_020	56.2519	15.3433	Ronneby	Sweden	15.0139	0.834796	Collected from Sävar common garden
SWASP_021	SWASP_021	57.9917	12.9119	Vårgårda	Sweden	16.1716	0.830097	Collected from Sävar common garden
SWASP_022	SWASP_022	57.965	12.9547	Vårgårda	Sweden	12.888	0.826548	Collected from Sävar common garden
SWASP_023	SWASP_023	57.9678	12.9272	Vårgårda	Sweden	13.7838	0.828153	Collected from Sävar common garden
SWASP_024	SWASP_024	57.9772	12.9383	Vårgårda	Sweden	7.95737	0.80911	Collected from Sävar common garden
SWASP_025	SWASP_025	57.9869	12.9358	Vårgårda	Sweden	15.5453	0.832089	Collected from Sävar common garden
SWASP_026	SWASP_026	57.9961	12.9047	Vårgårda	Sweden	18.4092	0.828572	Collected from Sävar common garden
SWASP_027	SWASP_027	57.9961	12.9453	Vårgårda	Sweden	15.9083	0.834714	Collected from Ekebo common garden
SWASP_030	SWASP_030	57.9828	12.9567	Vårgårda	Sweden	19.0324	0.832317	Collected from Sävar common garden
SWASP_031	SWASP_031	57.8492	15.3217	Ydre	Sweden	10.9412	0.824762	Collected from Sävar common garden
SWASP_032	SWASP_032	57.8511	15.3614	Ydre	Sweden	19.4129	0.835842	Collected from Sävar common garden
SWASP_033	SWASP_033	57.8281	15.3103	Ydre	Sweden	17.6494	0.832071	Collected from Sävar common garden
SWASP_036	SWASP_036	57.8044	15.2764	Ydre	Sweden	12.9108	0.824317	Collected from Sävar common garden
SWASP_038	SWASP_038	57.7614	15.2303	Ydre	Sweden	19.9327	0.831064	Collected from Sävar common garden
SWASP_040	SWASP_040	57.7422	15.2539	Ydre	Sweden	16.9447	0.828792	Collected from Sävar common garden
SWASP_041	SWASP_041	59.6294	12.9494	Brunsberg	Sweden	14.9049	0.826019	Collected from Sävar common garden
SWASP_042	SWASP_042	59.6333	12.9536	Brunsberg	Sweden	13.2516	0.831389	Collected from Sävar common garden
SWASP_043	SWASP_043	59.6325	12.9558	Brunsberg	Sweden	10.6495	0.814475	Collected from Sävar common garden
SWASP_045	SWASP_045	59.6425	12.9408	Brunsberg	Sweden	18.0966	0.836486	Collected from Sävar common garden
SWASP_046	SWASP_046	59.6264	12.9683	Brunsberg	Sweden	26.365	0.835526	Collected from Sävar common garden
SWASP_047	SWASP_047	59.6308	12.9608	Brunsberg	Sweden	17.8958	0.830131	Collected from Sävar common garden
SWASP_048	SWASP_048	59.6319	12.9644	Brunsberg	Sweden	15.8095	0.832882	Collected from Sävar common garden
SWASP_050	SWASP_050	59.6347	12.9644	Brunsberg	Sweden	16.641	0.833315	Collected from Sävar common garden
SWASP_051	SWASP_051	59.8317	17.7458	Uppsala	Sweden	14.0567	0.833527	Collected from Sävar common garden
SWASP_052	SWASP_052	59.8161	17.8289	Uppsala	Sweden	14.847	0.827668	Collected from Sävar common garden
SWASP_053	SWASP_053	59.8589	17.7636	Uppsala	Sweden	11.1343	0.828879	Collected from Sävar common garden
SWASP_054	SWASP_054	59.87	17.8275	Uppsala	Sweden	22.169	0.838584	Collected from Sävar common garden
SWASP_055	SWASP_055	59.8131	17.9817	Uppsala	Sweden	21.2328	0.836892	Collected from Sävar common garden
SWASP_056	SWASP_056	59.8078	17.9833	Uppsala	Sweden	21.92	0.850224	Collected from Sävar common garden
SWASP_057	SWASP_057	59.7761	17.9889	Uppsala	Sweden	23.3998	0.839006	Collected from Sävar common garden
SWASP_058	SWASP_058	59.7722	17.9867	Uppsala	Sweden	21.546	0.837432	Collected from Sävar common garden
SWASP_059	SWASP_059	59.7639	17.9786	Uppsala	Sweden	19.7925	0.83686	Collected from Sävar common garden
SWASP_060	SWASP_060	59.7608	17.9781	Uppsala	Sweden	16.6	0.83439	Collected from Sävar common garden
SWASP_061	SWASP_061	61.2219	14.0556	Älvdalen	Sweden	14.5288	0.829943	Collected from Sävar common garden
SWASP_062	SWASP_062	61.215	14.1736	Älvdalen	Sweden	12.7278	0.826836	Collected from Sävar common garden
SWASP_063	SWASP_063	61.175	14.2047	Älvdalen	Sweden	15.736	0.830542	Collected from Sävar common garden
SWASP_064	SWASP_064	61.1483	14.1506	Älvdalen	Sweden	13.0236	0.828241	Collected from Sävar common garden
SWASP_066	SWASP_066	61.2017	13.8089	Älvdalen	Sweden	13.2763	0.829465	Collected from Sävar common garden
SWASP_067	SWASP_067	61.1978	13.8092	Älvdalen	Sweden	19.7332	0.838758	Collected from Sävar common garden
SWASP_068	SWASP_068	61.3017	13.7222	Älvdalen	Sweden	21.6841	0.836694	Collected from Sävar common garden
SWASP_069	SWASP_069	61.28	13.8144	Älvdalen	Sweden	16.1934	0.832664	Collected from Sävar common garden
SWASP_070	SWASP_070	61.2575	14.0725	Älvdalen	Sweden	15.461	0.831512	Collected from Sävar common garden
SWASP_073	SWASP_073	61.7511	16.7794	Delsbo	Sweden	22.4362	0.841279	Collected from Sävar common garden
SWASP_074	SWASP_074	61.7211	16.75	Delsbo	Sweden	19.535	0.837119	Collected from Sävar common garden
SWASP_076	SWASP_076	61.7106	16.7311	Delsbo	Sweden	32.8578	0.846458	Collected from Sävar common garden
SWASP_077	SWASP_077	61.6928	16.705	Delsbo	Sweden	16.618	0.836769	Collected from Sävar common garden
SWASP_078	SWASP_078	61.6925	16.67	Delsbo	Sweden	19.3912	0.836983	Collected from Sävar common garden
SWASP_079	SWASP_079	61.6978	16.6408	Delsbo	Sweden	15.6374	0.833933	Collected from Sävar common garden
SWASP_081	SWASP_081	64.4183	16.4208	Dorotea	Sweden	27.38	0.844399	Collected from Sävar common garden
SWASP_082	SWASP_082	64.3953	16.4364	Dorotea	Sweden	16.8397	0.834302	Collected from Sävar common garden
SWASP_083	SWASP_083	64.3856	16.4394	Dorotea	Sweden	13.0817	0.83197	Collected from Sävar common garden
SWASP_084	SWASP_084	64.3742	16.4461	Dorotea	Sweden	15.3906	0.832601	Collected from Sävar common garden
SWASP_085	SWASP_085	64.365	16.4461	Dorotea	Sweden	8.69015	0.826751	Collected from Sävar common garden
SWASP_086	SWASP_086	64.3486	16.4144	Dorotea	Sweden	16.373	0.830932	Collected from Sävar common garden
SWASP_087	SWASP_087	64.3406	16.3992	Dorotea	Sweden	21.8195	0.839775	Collected from Sävar common garden
SWASP_088	SWASP_088	64.3358	16.3736	Dorotea	Sweden	21.2447	0.838164	Collected from Sävar common garden
SWASP_089	SWASP_089	64.3303	16.3119	Dorotea	Sweden	18.06	0.834976	Collected from Sävar common garden
SWASP_090	SWASP_090	64.3572	16.6958	Dorotea	Sweden	17.2289	0.833587	Collected from Sävar common garden
SWASP_091	SWASP_091	63.9447	20.5942	Umeå	Sweden	16.9008	0.833837	Collected from Sävar common garden
SWASP_092	SWASP_092	63.955	20.6261	Umeå	Sweden	21.6838	0.837898	Collected from Sävar common garden
SWASP_093	SWASP_093	63.9844	20.6131	Umeå	Sweden	18.8964	0.835071	Collected from Sävar common garden
SWASP_095	SWASP_095	63.9717	20.6875	Umeå	Sweden	13.0697	0.829727	Collected from Sävar common garden
SWASP_096	SWASP_096	63.9781	20.7056	Umeå	Sweden	20.2387	0.838256	Collected from Sävar common garden
SWASP_097	SWASP_097	63.8831	20.5536	Umeå	Sweden	21.7904	0.839071	Collected from Sävar common garden
SWASP_098	SWASP_098	63.8656	20.4986	Umeå	Sweden	21.7629	0.842478	Collected from Sävar common garden
SWASP_099	SWASP_099	63.8856	20.6297	Umeå	Sweden	14.4222	0.834945	Collected from Sävar common garden
SWASP_100	SWASP_100	63.8761	20.7019	Umeå	Sweden	15.6249	0.833578	Collected from Sävar common garden
SWASP_101	SWASP_101	66.0506	18.4475	Arjeplog	Sweden	16.4993	0.839253	Collected from Sävar common garden
SWASP_102	SWASP_102	66.0342	18.5203	Arjeplog	Sweden	10.113	0.827355	Collected from Sävar common garden
SWASP_103	SWASP_103	66.0247	18.5742	Arjeplog	Sweden	18.2167	0.83685	Collected from Sävar common garden
SWASP_104	SWASP_104	66.0325	18.6572	Arjeplog	Sweden	16.8954	0.832901	Collected from Sävar common garden
SWASP_105	SWASP_105	66.1764	18.6597	Arjeplog	Sweden	13.5729	0.829915	Collected from Sävar common garden
SWASP_106	SWASP_106	66.2317	18.6086	Arjeplog	Sweden	31.7004	0.847123	Collected from Sävar common garden
SWASP_107	SWASP_107	66.4094	18.4136	Arjeplog	Sweden	15.0478	0.846924	Collected from Sävar common garden
SWASP_108	SWASP_108	66.3747	18.2036	Arjeplog	Sweden	8.75873	0.825555	Collected from Sävar common garden
SWASP_109	SWASP_109	66.3553	18.1803	Arjeplog	Sweden	39.9904	0.854841	Collected from Sävar common garden
SWASP_111	SWASP_111	65.6703	21.8986	Luleå	Sweden	27.9982	0.843537	Collected from Sävar common garden
SWASP_112	SWASP_112	65.6608	21.9869	Luleå	Sweden	27.9811	0.842219	Collected from Sävar common garden
SWASP_113	SWASP_113	65.6989	22.1175	Luleå	Sweden	21.2226	0.839104	Collected from Sävar common garden
SWASP_114	SWASP_114	65.5544	22.3939	Luleå	Sweden	28.5186	0.847226	Collected from Sävar common garden
SWASP_115	SWASP_115	65.5497	22.3578	Luleå	Sweden	33.1557	0.84745	Collected from Sävar common garden
SWASP_116	SWASP_116	65.5594	22.3708	Luleå	Sweden	9.67035	0.841794	Collected from Bush common garden
UK_05	Scotland 05	56.3933	-4.62833		Scotland	15.4053	0.82865	Collected from Bush common garden
UK_102	Scotland 102	57.7067	-5.675		Scotland	17.9362	0.849457	Collected from Bush common garden
UK_105	Scotland 105	NA	NA		Scotland	13.2086	0.829015	Collected from Bush common garden
UK_107	Scotland 107	57.8983	-4.51333		Scotland	11.9835	0.826352	Collected from Bush common garden
UK_48	Scotland 48	56.55	-3.64333		Scotland	14.0717	0.851039	Collected from Bush common garden
UK_57	Scotland 57	56.55	-5.28333		Scotland	13.4279	0.829055	Collected from Bush common garden
UK_61	Scotland 61	56.405	-5.21833		Scotland	15.4509	0.83105	Collected from Bush common garden
UK_72	Scotland 72	55.5933	-2.91833		Scotland	52.9488	0.860086	Collected from Bush common garden
UK_74	Scotland 74	55.8867	-2.85833		Scotland	15.4537	0.831051	Collected from Bush common garden
UK_76	Scotland 76	55.39	-3.91833		Scotland	16.3908	0.836287	Collected from Bush common garden
UK_80	Scotland 80	55.3933	-3.14		Scotland	17.9954	0.833683	Collected from Bush common garden
UK_82	Scotland 82	54.97	-4.665		Scotland	17.6074	0.84574	Collected from Bush common garden
UK_AAR59	Scotland 59	56.4383	-5.32167		Scotland	14.7457	0.82995	Collected from Bush common garden
UK_AAR60	Scotland 60	56.42	-4.72333		Scotland	15.3107	0.831058	Collected from Bush common garden
UK_AAR62	Scotland 62	56.0615	-5.46757		Scotland	15.3593	0.831689	Collected from Bush common garden
UK_AAR63	Scotland 63	56.035	-5.58833		Scotland	12.2045	0.829646	Collected from Bush common garden
UK_AAREECL003	Scotland EECL003	55.5346	-5.09001		Scotland	18.2104	0.834483	Collected from EADHA common garden
UK_AAREECL021	Scotland EECL021	55.6906	-5.24714		Scotland	13.0125	0.834485	Collected from EADHA common garden
UK_AAREEIJC002	Scotland EEIJC002	56.0757	-6.18855		Scotland	12.1286	0.828719	Collected from EADHA common garden
UK_Aspen106	Scotland Aspen 106	57.8833	-4.445		Scotland	20.0349	0.840426	Collected from Bush common garden
UK_Aspen110	Scotland Aspen 110	57.5683	-4.70667		Scotland	16.8825	0.835284	Collected from Bush common garden
UK_Aspen113	Scotland Aspen 113	57.6533	-5.80667		Scotland	15.1583	0.834357	Collected from Bush common garden
UK_Aspen116	Scotland Aspen 116	NA	NA		Scotland	16.8173	0.836951	Collected from Bush common garden
UK_Aspen117	Scotland Aspen 117	58.145	-3.72333		Scotland	15.4465	0.833651	Collected from Bush common garden
UK_Aspen120	Scotland Aspen 120	58.06	-4.07333		Scotland	14.5844	0.83403	Collected from Bush common garden
UK_Aspen121	Scotland Aspen 121	57.9983	-4.14333		Scotland	17.4306	0.836508	Collected from Bush common garden
UK_Aspen127	Scotland Aspen 127	57.5733	-4.595		Scotland	18.4298	0.838399	Collected from Bush common garden
UK_Aspen129	Scotland Aspen 129	58.15	-3.84333		Scotland	16.5502	0.847158	Collected from Bush common garden
UK_Aspen132	Scotland Aspen 132	58.0283	-3.93		Scotland	15.6551	0.833657	Collected from Bush common garden
UK_Aspen134	Scotland Aspen 134	58.5833	-3.52667		Scotland	14.5473	0.833394	Collected from Bush common garden
UK_Aspen135	Scotland Aspen 135	58.4433	-3.28		Scotland	14.8878	0.834647	Collected from Bush common garden
UK_Aspen137	Scotland Aspen 137	58.3017	-3.295		Scotland	17.0288	0.836001	Collected from Bush common garden
UK_Aspen138	Scotland Aspen 138	58.1917	-3.50833		Scotland	15.8769	0.834436	Collected from Bush common garden
UK_Aspen139	Scotland Aspen 139	58.2583	-3.43833		Scotland	13.7096	0.830649	Collected from Bush common garden
UK_Aspen141	Scotland Aspen 141	58.275	-4.43333		Scotland	14.8948	0.831444	Collected from Bush common garden
UK_Aspen142	Scotland Aspen 142	58.3106	-4.33575		Scotland	16.4012	0.834344	Collected from Bush common garden
UK_Aspen143	Scotland Aspen 143	58.375	-4.22		Scotland	15.5406	0.834551	Collected from Bush common garden
UK_Aspen144	Scotland Aspen 144	58.475	-4.19667		Scotland	17.439	0.837176	Collected from Bush common garden
UK_Aspen145	Scotland Aspen 145	58.545	-4.00667		Scotland	17.6835	0.835764	Collected from Bush common garden
UK_Aspen147	Scotland Aspen 147	58.08	-4.72167		Scotland	16.9642	0.836725	Collected from Bush common garden
UK_Aspen15	Scotland Aspen 15	56.755	-5.60833		Scotland	16.644	0.846916	Collected from Bush common garden
UK_Aspen25	Scotland Aspen 25	55.8067	-5.47667		Scotland	15.2301	0.833375	Collected from Bush common garden
UK_Aspen3	Scotland Aspen 3	56.5417	-4.09833		Scotland	19.6043	0.839124	Collected from Bush common garden
UK_Aspen39	Scotland Aspen 39	55.3633	-3.86833		Scotland	13.9495	0.848901	Collected from Bush common garden
UK_Aspen43	Scotland Aspen 43	56.4248	-3.53344		Scotland	14.1543	0.839159	Collected from Bush common garden
UK_Aspen44	Scotland Aspen 44	56.795	-4.14333		Scotland	13.3207	0.832234	Collected from Bush common garden
UK_Aspen49	Scotland Aspen 49	56.8122	-4.11958		Scotland	17.1411	0.836304	Collected from Bush common garden
UK_Aspen50	Scotland Aspen 50	57.06	-2.99833		Scotland	21.2397	0.839067	Collected from Bush common garden
UK_Aspen51	Scotland Aspen 51	56.995	-3.42333		Scotland	15.485	0.849651	Collected from Bush common garden
UK_Aspen54	Scotland Aspen 54	56.76	-5.86333		Scotland	14.8981	0.833759	Collected from Bush common garden
UK_Aspen55	Scotland Aspen 55	56.7167	-5.77333		Scotland	16.8757	0.836842	Collected from Bush common garden
UK_Aspen56	Scotland Aspen 56	56.6767	-5.88167		Scotland	18.3473	0.838278	Collected from Bush common garden
UK_Aspen58	Scotland Aspen 58	56.5367	-5.305		Scotland	14.7778	0.834062	Collected from Bush common garden
UK_Aspen64	Scotland Aspen 64	55.8583	-3.28167		Scotland	17.1599	0.838195	Collected from Bush common garden
UK_Aspen75	Scotland Aspen 75	55.89	-2.84667		Scotland	17.7653	0.849991	Collected from Bush common garden
UK_Aspen79	Scotland Aspen 79	55.3983	-2.67		Scotland	19.5998	0.838134	Collected from Bush common garden
UK_Aspen81	Scotland Aspen 81	55.0017	-4.05333		Scotland	17.6303	0.837278	Collected from Bush common garden
UK_Aspen83	Scotland Aspen 83	55.1783	-3.40167		Scotland	13.1985	0.8312	Collected from Bush common garden
UK_Aspen84	Scotland Aspen 84	55.22	-3.63333		Scotland	16.9184	0.83865	Collected from Bush common garden
UK_Aspen85	Scotland Aspen 85	NA	NA		Scotland	12.4861	0.830103	Collected from Bush common garden
UK_Aspen86	Scotland Aspen 86	57.245	-3.74333		Scotland	16.9578	0.837395	Collected from Bush common garden
UK_Aspen91	Scotland Aspen 91	57.105	-3.94333		Scotland	18.435	0.849394	Collected from Bush common garden
UK_Aspen92	Scotland Aspen 92	57.09	-3.97833		Scotland	16.6054	0.833746	Collected from Bush common garden
UK_Aspen98	Scotland Aspen 98	56.96	-4.46167		Scotland	13.6087	0.832441	Collected from Bush common garden
UK_CGM100	Scotland 100	57.315	-3.29		Scotland	14.1858	0.828237	Collected from Bush common garden
UK_CGM87	Scotland 87	57.2433	-3.80333		Scotland	16.4376	0.833996	Collected from Bush common garden
UK_CGM88	Scotland 88	57.2133	-3.72167		Scotland	15.4423	0.835841	Collected from Bush common garden
UK_CGM89	Scotland 89	57.135	-4.17167		Scotland	16.1333	0.830554	Collected from Bush common garden
UK_CGM90	Scotland 90	57.135	-3.91167		Scotland	12.1577	0.827124	Collected from Bush common garden
UK_CGM93	Scotland 93	57.335	-3.62		Scotland	14.7742	0.833077	Collected from Bush common garden
UK_CGM94	Scotland 94	57.3167	-3.615		Scotland	13.5994	0.829556	Collected from Bush common garden
UK_CGM95	Scotland 95	57.285	-3.64333		Scotland	14.199	0.832054	Collected from Bush common garden
UK_CGM96	Scotland 96	57.26	-3.40833		Scotland	19.1248	0.835921	Collected from Bush common garden
UK_CGM97	Scotland 97	57.0783	-3.655		Scotland	19.7077	0.836416	Collected from Bush common garden
UK_EEDG037	EEDG037	55.1791	-4.42489		Scotland	17.3351	0.834256	Collected from EADHA common garden
UK_EELD007	EELD007	54.5509	-2.98335		Scotland	14.3226	0.835485	Collected from EADHA common garden
UK_EELD022	EELD022	54.496	-3.24788		Scotland	17.3722	0.833481	Collected from EADHA common garden
UK_EESL005	EESL005	55.749	-4.1396		Scotland	17.0312	0.836635	Collected from EADHA common garden
UK_EEST001	EEST001	56.1314	-4.31368		Scotland	13.5878	0.827985	Collected from EADHA common garden
UK_EEWI002	EEWI002	57.2438	-7.30631		Scotland	19.5269	0.836274	Collected from EADHA common garden
UK_EEWI003	EEWI003	57.0752	-7.28733		Scotland	11.2802	0.826488	Collected from EADHA common garden
UK_EEWS006	EEWS006	58.3809	-5.03233		Scotland	14.8721	0.8331	Collected from EADHA common garden
UK_ERS108	Scotland 108	57.8883	-4.55167		Scotland	16.1728	0.832158	Collected from Bush common garden
UK_ERS119	Scotland 119	58.0117	-4.17833		Scotland	15.8253	0.832124	Collected from Bush common garden
UK_ERS122	Scotland 122	57.945	-4.44		Scotland	13.9066	0.827267	Collected from Bush common garden
UK_ERS123	Scotland 123	57.8867	-4.08		Scotland	14.2439	0.828927	Collected from Bush common garden
UK_ERS126	Scotland 126	57.87	-4.34833		Scotland	14.1715	0.831993	Collected from Bush common garden
UK_ERS131	Scotland 131	57.975	-4.57		Scotland	13.0803	0.828849	Collected from Bush common garden
UK_ERS146	Scotland 146	58.1233	-4.425		Scotland	14.2612	0.829098	Collected from Bush common garden
UK_SBO65	Scotland 65	55.86	-2.505		Scotland	16.9161	0.833282	Collected from Bush common garden
UK_SBO66	Scotland 66	55.835	-2.34		Scotland	14.1539	0.831769	Collected from Bush common garden
UK_SBO67	Scotland 67	55.7533	-2.60167		Scotland	14.5193	0.830794	Collected from Bush common garden
UK_SBO68	Scotland 68	55.7471	-2.53939		Scotland	19.5227	0.836417	Collected from Bush common garden
UK_SBO69	Scotland 69	55.675	-2.58833		Scotland	11.9553	0.828585	Collected from Bush common garden
UK_SBO73	Scotland 73	55.4967	-2.67833		Scotland	11.2215	0.836315	Collected from Bush common garden
UK_SBO78	Scotland 78	55.47	-3.21333		Scotland	10.1778	0.823527	Collected from Bush common garden
UK_SBOEEEL001	Scotland EEEL001	55.9257	-2.48486		Scotland	13.6155	0.829978	Collected from EADHA common garden
UK_SBOEEPE001	Scotland EEPE001	55.4595	-3.37516		Scotland	16.3459	0.833693	Collected from EADHA common garden
UK_WRS101	Scotland 101	57.7133	-5.685		Scotland	13.5514	0.830177	Collected from Bush common garden
UK_WRS104	Scotland 104	57.58	-5.695		Scotland	13.4858	0.829383	Collected from Bush common garden
UK_WRS109	Scotland 109	57.7517	-5.04833		Scotland	14.1956	0.831617	Collected from Bush common garden
UK_WRS111	Scotland 111	57.895	-4.96333		Scotland	13.2768	0.82739	Collected from Bush common garden
UK_WRS112	Scotland 112	57.8733	-5.43667		Scotland	12.5393	0.828358	Collected from Bush common garden
UK_WRS114	Scotland 114	57.56	-5.57		Scotland	16.5052	0.837036	Collected from Bush common garden
UK_WRSEESK010	Scotland EESK010	57.1019	-5.96453		Scotland	11.7597	0.827788	Collected from EADHA common garden
