# Supplementary material for: Adaptive Introgression Facilitates Adaptation to High Latitudes in European Aspen (Populus tremula L.)
Source: Mol Biol Evol. 2021 Jul 30;38(11):5034–50. doi: 10.1093/molbev/msab229 (PMC8557470; doi:10.1093/molbev/msab229)
Supplement: msab229_Supplementary_Data [file msab229_supplementary_data.zip › Supplementary tables 3-5.xlsx]

## Sheet: Supplementary table 3
Supplementary table 3. Diversity differences between BS regions and genome-wide patterns.
	DXY		BS
			ICE	LV	NON	NOS	SWN	SWS	UK
	genome-wide	ICE	-	0.1755747	0.1769558	0.1751232	0.1753316	0.1754274	0.1758526
		LV	0.1164060	-	0.1763284	0.1753053	0.1740263	0.1741000	0.1756526
		NON	0.1172125	0.1177964	-	0.1760337	0.1749716	0.1757705	0.1762211
		NOS	0.1154513	0.1159922	0.1169215	-	0.1738295	0.1745295	0.1750653
		SWN	0.1154554	0.1157467	0.1166185	0.1151238	-	0.1731726	0.1752779
		SWS	0.1153214	0.1154891	0.1168206	0.1149583	0.1147113	-	0.1756811
		UK	0.1158196	0.1171112	0.1178103	0.1154218	0.1162367	0.1159770	-
	FST		BS
			ICE	LV	NON	NOS	SWN	SWS	UK
	genome-wide	ICE	-	0.003257895	0.004572632	0.003533684	0.005449474	0.002581053	0.002568421
		LV	0.002633697	-	0.002888421	0.003675789	0.004196842	0.0009357895	0.006848421
		NON	0.002470998	0.003555917	-	0.001678947	0.002098947	0.0008642105	0.002829474
		NOS	0.002731212	0.003731954	0.002735870	-	0.003090526	0.001255789	0.003332632
		SWN	0.002536998	0.003615947	0.001855685	0.003320077	-	0.001278947	0.007166316
		SWS	0.001510958	0.0023005039	0.0021699134	0.002082572	0.001785444	-	0.006666316
		UK	0.001844804	0.009131966	0.004835317	0.003564235	0.007449957	0.007568937	-
	p		Genome-wide	BS
		ICE	0.1147919	0.1733137
		LV	0.1155813	0.1736168
		NON	0.1181216	0.1768895
		NOS	0.1144667	0.1741947
		SWN	0.1142228	0.1714937
		SWS	0.1143513	0.1739547
		UK	0.1136176	0.1721632

## Sheet: Supplementary table 4
Supplementary table 4. Functional enrichment analysis on genomic windows with significant BS signal.
GO.ID	Term	Annotated	Significant	Expected	classicFisher
GO:0090502	RNA phosphodiester bond hydrolysis, endo...	178	4	0.59	0.0029
GO:0007346	regulation of mitotic cell cycle	118	3	0.39	0.0071
GO:0090501	RNA phosphodiester bond hydrolysis	255	4	0.85	0.0102
GO:0010564	regulation of cell cycle process	135	3	0.45	0.0102
GO:0032446	protein modification by small protein co...	637	6	2.11	0.0189
GO:0016458	gene silencing	181	3	0.6	0.0223
GO:0043170	macromolecule metabolic process	10896	44	36.12	0.0366
GO:0070647	protein modification by small protein co...	748	6	2.48	0.0374
GO:0010467	gene expression	4597	22	15.24	0.0383
GO:0090305	nucleic acid phosphodiester bond hydroly...	392	4	1.3	0.0411
GO:0048868	pollen tube development	100	2	0.33	0.0435
GO:0006396	RNA processing	984	7	3.26	0.0440
GO:0048193	Golgi vesicle transport	244	3	0.81	0.0474
GO:0016192	vesicle-mediated transport	597	5	1.98	0.0479
GO:0016567	protein ubiquitination	605	5	2.01	0.0502
GO:0010639	negative regulation of organelle organiz...	112	2	0.37	0.0533
GO:0051129	negative regulation of cellular componen...	112	2	0.37	0.0533
GO:0045786	negative regulation of cell cycle	113	2	0.37	0.0542
GO:0033044	regulation of chromosome organization	119	2	0.39	0.0593
GO:0006887	exocytosis	120	2	0.4	0.0602
GO:0016050	vesicle organization	122	2	0.4	0.0620
GO:0090304	nucleic acid metabolic process	4832	22	16.02	0.0622
GO:0016070	RNA metabolic process	4030	19	13.36	0.0627
GO:0019219	regulation of nucleobase-containing comp...	2747	14	9.11	0.0646
GO:0018105	peptidyl-serine phosphorylation	127	2	0.42	0.0665
GO:0031047	gene silencing by RNA	127	2	0.42	0.0665
GO:0044238	primary metabolic process	13470	51	44.65	0.0675
GO:0018209	peptidyl-serine modification	129	2	0.43	0.0683
GO:0032940	secretion by cell	132	2	0.44	0.0711
GO:0051641	cellular localization	1101	7	3.65	0.0716
GO:0046903	secretion	139	2	0.46	0.0777
GO:0051726	regulation of cell cycle	306	3	1.01	0.0813
GO:0006302	double-strand break repair	143	2	0.47	0.0816
GO:0040029	regulation of gene expression, epigeneti...	146	2	0.48	0.0846
GO:0006888	ER to Golgi vesicle-mediated transport	149	2	0.49	0.0875
GO:0051252	regulation of RNA metabolic process	2650	13	8.78	0.0938
GO:0060255	regulation of macromolecule metabolic pr...	3703	17	12.27	0.0948

## Sheet: Supplementary table 5
Supplementary table 5. dadi parameters.
		Chromosome 8	Chromosome 10
		all sites	all sites	Sweep: Russia > Scandinavia	Sweep: Scandinavia > Russia
Model		sec_contact_sym_mig	sec_contact_sym_mig_size	sec_contact_asym_mig	sec_contact_asym_mig
Theta		513.96	802.34	238.13	168.99
Time (y)	T1	788612	763207	44649.4	149746
	T2	21239.6	31013.1	706264	1084979
Na	Na	3041.18	4031.86	29766.2	21123.8
	nu1(a)	5968.02	27694.8	50936	240350
	nu2(a)	23472.2	142.728	398802	66744.7
	nu1b	-	13547.9	-	-
	nu2b	-	50093.4	-	-
Migration	m12	0.00103369	0.00189607	8.34317e-05	0.000330498
	m21	-	-	0.000388188	4.61092e-06
